# Supplementary material for: Synthesis of Pyridin-1(2H)-ylacrylates and the Effects of Different Functional Groups on Their Fluorescence
Source: Molecules. 2023 Sep 8;28(18):6511. doi: 10.3390/molecules28186511 (PMC10536652; doi:10.3390/molecules28186511)
Supplement: Supplementary file 1 [file molecules-28-06511-s001.zip]

Archive with 1 entries (1 files):
- molecules-2557374-supplementary.pdf
